# Supplementary material for: Marburg Virus Persistence on Fruit as a Plausible Route of Bat to Primate Filovirus Transmission
Source: Viruses. 2021 Nov 30;13(12):2394. doi: 10.3390/v13122394 (PMC8708721; doi:10.3390/v13122394)
Supplement: Supplementary file 1 [file viruses-13-02394-s001.zip]

Archive with 1 entries (1 files):
- viruses-1453182-SI.pdf
